# Supplementary material for: N,N′-(1,4-Phenyl­ene)bis­(4-chloro­butanamide)
Source: Acta Crystallogr Sect E Struct Rep Online. 2012 Jan 18;68(Pt 2):o463. doi: 10.1107/S1600536812001341 (PMC3275216; doi:10.1107/S1600536812001341)
Supplement: Supplementary file 1 [file e-68-0o463-sup1.cif]

##############################################################################
#                                                                            #
# This CIF contains the data in a paper accepted for publication in          #
# Acta Crystallographica Section E. It conforms to the requirements of       #
# Notes for Authors for Acta Crystallographica Section E, and has been       #
# peer reviewed under the auspices of the IUCr Commission on Journals.       #
#                                                                            #
# Full details of the Crystallographic Information File format               #
# are given in the paper "The Crystallographic Information File (CIF):       #
# a New Standard Archive File for Crystallography" by S. R. Hall, F. H.      #
# Allen and I. D. Brown [Acta Cryst. (1991), A47, 655-685].                  #
#                                                                            #
# The current version of the core CIF dictionary is obtainable from          #
# ftp://ftp.iucr.org/pub/cif_core.dic.                                       #
#                                                                            #
# Software is freely available for graphical display of the structure(s)     #
# in this CIF. For information consult the CIF software page                 #
# http://www.iucr.org/resources/cif/software.                                #
#                                                                            #
# This file may be used for bona fide research purposes within the           #
# scientific community so long as proper attribution is given to the journal # 
# article from which it was obtained.                                        #
#                                                                            #
##############################################################################
data_I
_audit_creation_method     SHELXL-97
_chemical_name_systematic
;
<i>N</i>,<i>N</i>'-(1,4-Phenylene)bis(4-chlorobutanamide)
;
_chemical_name_common     ?
_chemical_formula_moiety     'C14 H18 Cl2 N2 O2'
_chemical_formula_sum     'C14 H18 Cl2 N2 O2'
_chemical_formula_iupac     'C14 H18 Cl2 N2 O2'
_chemical_formula_weight     317.20
_chemical_melting_point     ?
_symmetry_cell_setting     triclinic
_symmetry_space_group_name_H-M     'P -1'
_symmetry_space_group_name_hall     '-P 1'
loop_
    _symmetry_equiv_pos_as_xyz
    'x, y, z'
    '-x, -y, -z'
_cell_length_a     5.105(5)
_cell_length_b     6.876(5)
_cell_length_c     10.549(5)
_cell_angle_alpha     97.735(5)
_cell_angle_beta     93.214(5)
_cell_angle_gamma     90.512(5)
_cell_volume     366.3(5)
_cell_formula_units_Z     1
_cell_measurement_reflns_used     1244
_cell_measurement_theta_min     2.9863
_cell_measurement_theta_max     29.3611
_cell_measurement_temperature     200(2)
_exptl_crystal_description     prism
_exptl_crystal_colour     'clear light yellow'
_exptl_crystal_size_max     0.25
_exptl_crystal_size_mid     0.2
_exptl_crystal_size_min     0.2
_exptl_crystal_density_diffrn     1.438
_exptl_crystal_density_meas     ?
_exptl_crystal_density_method     'not measured'
_exptl_crystal_F_000     166
_exptl_absorpt_coefficient_mu     0.446
_exptl_absorpt_correction_type     multi-scan
_exptl_absorpt_process_details
;
(CrysAlis PRO; Agilent, 2011)
;
_exptl_absorpt_correction_T_min     0.91428
_exptl_absorpt_correction_T_max     1.00000
_exptl_special_details     ?
_diffrn_ambient_temperature     200(2)
_diffrn_radiation_type     MoK\a
_diffrn_radiation_wavelength     0.71073
_diffrn_radiation_source     'fine-focus sealed tube'
_diffrn_radiation_monochromator     graphite
_diffrn_measurement_device_type     'Agilent Xcalibur Eos'
_diffrn_measurement_method     '\w scans'
_diffrn_detector_area_resol_mean     16.1593
_diffrn_reflns_number     2575
_diffrn_reflns_av_R_equivalents     0.0256
_diffrn_reflns_av_sigmaI/netI     0.0456
_diffrn_reflns_theta_min     2.99
_diffrn_reflns_theta_max     25.98
_diffrn_reflns_theta_full     25.98
_diffrn_measured_fraction_theta_max     0.997
_diffrn_measured_fraction_theta_full     0.997
_diffrn_reflns_limit_h_min     -5
_diffrn_reflns_limit_h_max     6
_diffrn_reflns_limit_k_min     -8
_diffrn_reflns_limit_k_max     7
_diffrn_reflns_limit_l_min     -12
_diffrn_reflns_limit_l_max     8
_diffrn_standards_number     0
_diffrn_standards_interval_count     0
_diffrn_standards_interval_time     0
_diffrn_standards_decay_%     0
_refine_special_details
;
Refinement of <i>F</i>^2^ against ALL reflections. The weighted <i>R</i>-factor
<i>wR</i> and goodness of fit <i>S</i> are based on <i>F</i>^2^, conventional
<i>R</i>-factors <i>R</i> are based on <i>F</i>, with <i>F</i> set to zero for
negative <i>F</i>^2^. The threshold expression of <i>F</i>^2^ >
\s(<i>F</i>^2^) is used only for calculating <i>R</i>-factors(gt) <i>etc</i>.
and is not relevant to the choice of reflections for refinement.
<i>R</i>-factors based on <i>F</i>^2^ are statistically about twice as large
as those based on <i>F</i>, and <i>R</i>- factors based on ALL data will be
even larger.
;
_reflns_number_total     1446
_reflns_number_gt     1189
_reflns_threshold_expression     I>2sigma(I)
_refine_ls_structure_factor_coef     Fsqd
_refine_ls_matrix_type     full
_refine_ls_R_factor_all     0.0503
_refine_ls_R_factor_gt     0.0375
_refine_ls_wR_factor_gt     0.0870
_refine_ls_wR_factor_ref     0.0918
_refine_ls_goodness_of_fit_ref     1.032
_refine_ls_restrained_S_all     1.032
_refine_ls_number_reflns     1446
_refine_ls_number_parameters     91
_refine_ls_number_restraints     0
_refine_ls_hydrogen_treatment     constr
_refine_ls_weighting_scheme     calc
_refine_ls_weighting_details
         'calc w=1/[\s^2^(Fo^2^)+(0.0387P)^2^+0.0691P] where P=(Fo^2^+2Fc^2^)/3'
_atom_sites_solution_hydrogens     geom
_atom_sites_solution_primary     direct
_atom_sites_solution_secondary     difmap
_refine_ls_shift/su_max     0.001
_refine_ls_shift/su_mean     0.000
_refine_diff_density_max     0.232
_refine_diff_density_min     -0.264
_refine_ls_extinction_method     none
_refine_ls_extinction_coef     ?
loop_
    _atom_type_symbol
    _atom_type_description
    _atom_type_scat_dispersion_real
    _atom_type_scat_dispersion_imag
    _atom_type_scat_source
    'C' 'C' 0.0033 0.0016
                         'International Tables Vol C Tables 4.2.6.8 and 6.1.1.4'
    'H' 'H' 0.0000 0.0000
                         'International Tables Vol C Tables 4.2.6.8 and 6.1.1.4'
    'N' 'N' 0.0061 0.0033
                         'International Tables Vol C Tables 4.2.6.8 and 6.1.1.4'
    'O' 'O' 0.0106 0.0060
                         'International Tables Vol C Tables 4.2.6.8 and 6.1.1.4'
    'Cl' 'Cl' 0.1484 0.1585
                         'International Tables Vol C Tables 4.2.6.8 and 6.1.1.4'
_computing_data_collection     'CrysAlis PRO (Agilent, 2011)'
_computing_cell_refinement     'CrysAlis PRO (Agilent, 2011)'
_computing_data_reduction     'CrysAlis PRO (Agilent, 2011)'
_computing_structure_solution     'SHELXS97 (Sheldrick, 2008)'
_computing_structure_refinement     'SHELXL97 (Sheldrick, 2008)'
_computing_molecular_graphics     'ORTEP-3 (Farrugia, 1997)'
_computing_publication_material     'SHELXL97 (Sheldrick, 2008)'
loop_
    _atom_site_type_symbol
    _atom_site_label
    _atom_site_fract_x
    _atom_site_fract_y
    _atom_site_fract_z
    _atom_site_U_iso_or_equiv
    _atom_site_adp_type
    _atom_site_calc_flag
    _atom_site_refinement_flags
    _atom_site_occupancy
    _atom_site_symmetry_multiplicity
    _atom_site_disorder_assembly
    _atom_site_disorder_group
    Cl Cl1 0.29972(11) -0.27268(9) 1.02884(5) 0.0434(2) Uani d . 1 1 . .
    O O1 0.4276(2) 0.1286(2) 0.67205(14) 0.0337(4) Uani d . 1 1 . .
    C C5 0.0022(3) 0.3420(3) 0.57107(17) 0.0189(4) Uani d . 1 1 . .
    C C6 -0.1885(3) 0.4863(3) 0.58668(18) 0.0201(4) Uani d . 1 1 . .
    H H6 -0.3186 0.4768 0.6466 0.024 Uiso calc R 1 1 . .
    N N1 -0.0077(3) 0.1862(2) 0.64528(14) 0.0207(4) Uani d . 1 1 . .
    H H1 -0.1645 0.1441 0.6607 0.025 Uiso calc R 1 1 . .
    C C2 0.3081(3) -0.2263(3) 0.77558(18) 0.0241(4) Uani d . 1 1 . .
    H H2A 0.2956 -0.2923 0.6860 0.029 Uiso calc R 1 1 . .
    H H2B 0.4926 -0.1826 0.7966 0.029 Uiso calc R 1 1 . .
    C C1 0.2360(4) -0.3719(3) 0.86319(19) 0.0309(5) Uani d . 1 1 . .
    H H1A 0.3385 -0.4927 0.8437 0.037 Uiso calc R 1 1 . .
    H H1B 0.0476 -0.4077 0.8477 0.037 Uiso calc R 1 1 . .
    C C4 0.2010(3) 0.0948(3) 0.69526(18) 0.0206(4) Uani d . 1 1 . .
    C C3 0.1331(3) -0.0471(3) 0.78585(18) 0.0229(4) Uani d . 1 1 . .
    H H3A -0.0520 -0.0909 0.7674 0.027 Uiso calc R 1 1 . .
    H H3B 0.1498 0.0214 0.8748 0.027 Uiso calc R 1 1 . .
    C C7 0.1922(3) 0.3575(3) 0.48302(17) 0.0199(4) Uani d . 1 1 . .
    H H7 0.3238 0.2610 0.4710 0.024 Uiso calc R 1 1 . .
loop_
    _atom_site_aniso_label
    _atom_site_aniso_U_11
    _atom_site_aniso_U_22
    _atom_site_aniso_U_33
    _atom_site_aniso_U_12
    _atom_site_aniso_U_13
    _atom_site_aniso_U_23
    Cl1 0.0626(4) 0.0419(3) 0.0274(3) 0.0172(3) 0.0011(3) 0.0104(2)
    O1 0.0155(7) 0.0434(9) 0.0481(9) 0.0006(6) 0.0023(6) 0.0278(7)
    C5 0.0161(8) 0.0198(9) 0.0210(10) -0.0022(7) -0.0029(7) 0.0060(8)
    C6 0.0154(8) 0.0251(10) 0.0203(9) -0.0005(7) 0.0031(7) 0.0045(8)
    N1 0.0148(7) 0.0222(8) 0.0269(9) -0.0006(6) 0.0014(6) 0.0102(7)
    C2 0.0237(9) 0.0244(10) 0.0254(10) 0.0034(8) 0.0017(8) 0.0073(8)
    C1 0.0379(11) 0.0248(11) 0.0307(12) 0.0049(8) -0.0020(9) 0.0075(9)
    C4 0.0173(9) 0.0206(10) 0.0243(10) 0.0012(7) -0.0004(7) 0.0046(8)
    C3 0.0184(8) 0.0252(10) 0.0272(10) 0.0042(7) 0.0042(8) 0.0104(8)
    C7 0.0158(8) 0.0212(9) 0.0230(10) 0.0023(7) 0.0000(7) 0.0047(8)
_geom_special_details
;
All e.s.d.'s (except the e.s.d. in the dihedral angle between two l.s. planes)
are estimated using the full covariance matrix. The cell e.s.d.'s are taken
into account individually in the estimation of e.s.d.'s in distances, angles
and torsion angles; correlations between e.s.d.'s in cell parameters are only
used when they are defined by crystal symmetry. An approximate (isotropic)
treatment of cell e.s.d.'s is used for estimating e.s.d.'s involving l.s.
planes.
;
loop_
    _geom_bond_atom_site_label_1
    _geom_bond_atom_site_label_2
    _geom_bond_site_symmetry_2
    _geom_bond_distance
    _geom_bond_publ_flag
    Cl1 C1 . 1.799(2) ?
    O1 C4 . 1.222(2) ?
    C5 C7 . 1.393(2) ?
    C5 C6 . 1.397(3) ?
    C5 N1 . 1.412(2) ?
    C6 C7 2_566 1.381(3) ?
    C6 H6 . 0.9500 ?
    N1 C4 . 1.359(2) ?
    N1 H1 . 0.8800 ?
    C2 C1 . 1.508(3) ?
    C2 C3 . 1.524(3) ?
    C2 H2A . 0.9900 ?
    C2 H2B . 0.9900 ?
    C1 H1A . 0.9900 ?
    C1 H1B . 0.9900 ?
    C4 C3 . 1.505(3) ?
    C3 H3A . 0.9900 ?
    C3 H3B . 0.9900 ?
    C7 C6 2_566 1.381(3) ?
    C7 H7 . 0.9500 ?
loop_
    _geom_angle_atom_site_label_1
    _geom_angle_atom_site_label_2
    _geom_angle_atom_site_label_3
    _geom_angle_site_symmetry_1
    _geom_angle_site_symmetry_3
    _geom_angle
    _geom_angle_publ_flag
    C7 C5 C6 . . 118.79(17) ?
    C7 C5 N1 . . 123.01(16) ?
    C6 C5 N1 . . 118.20(16) ?
    C7 C6 C5 2_566 . 121.48(17) ?
    C7 C6 H6 2_566 . 119.3 ?
    C5 C6 H6 . . 119.3 ?
    C4 N1 C5 . . 126.45(15) ?
    C4 N1 H1 . . 116.8 ?
    C5 N1 H1 . . 116.8 ?
    C1 C2 C3 . . 113.03(16) ?
    C1 C2 H2A . . 109.0 ?
    C3 C2 H2A . . 109.0 ?
    C1 C2 H2B . . 109.0 ?
    C3 C2 H2B . . 109.0 ?
    H2A C2 H2B . . 107.8 ?
    C2 C1 Cl1 . . 111.34(14) ?
    C2 C1 H1A . . 109.4 ?
    Cl1 C1 H1A . . 109.4 ?
    C2 C1 H1B . . 109.4 ?
    Cl1 C1 H1B . . 109.4 ?
    H1A C1 H1B . . 108.0 ?
    O1 C4 N1 . . 122.99(17) ?
    O1 C4 C3 . . 122.17(16) ?
    N1 C4 C3 . . 114.81(15) ?
    C4 C3 C2 . . 112.75(15) ?
    C4 C3 H3A . . 109.0 ?
    C2 C3 H3A . . 109.0 ?
    C4 C3 H3B . . 109.0 ?
    C2 C3 H3B . . 109.0 ?
    H3A C3 H3B . . 107.8 ?
    C6 C7 C5 2_566 . 119.73(17) ?
    C6 C7 H7 2_566 . 120.1 ?
    C5 C7 H7 . . 120.1 ?
loop_
    _geom_torsion_atom_site_label_1
    _geom_torsion_atom_site_label_2
    _geom_torsion_atom_site_label_3
    _geom_torsion_atom_site_label_4
    _geom_torsion_site_symmetry_1
    _geom_torsion_site_symmetry_2
    _geom_torsion_site_symmetry_3
    _geom_torsion_site_symmetry_4
    _geom_torsion
    _geom_torsion_publ_flag
    C7 C5 C6 C7 . . . 2_566 0.1(3) ?
    N1 C5 C6 C7 . . . 2_566 -179.67(15) ?
    C7 C5 N1 C4 . . . . 35.9(3) ?
    C6 C5 N1 C4 . . . . -144.38(18) ?
    C3 C2 C1 Cl1 . . . . -67.01(19) ?
    C5 N1 C4 O1 . . . . -6.1(3) ?
    C5 N1 C4 C3 . . . . 171.72(16) ?
    O1 C4 C3 C2 . . . . -37.8(2) ?
    N1 C4 C3 C2 . . . . 144.32(17) ?
    C1 C2 C3 C4 . . . . -178.27(15) ?
    C6 C5 C7 C6 . . . 2_566 -0.1(3) ?
    N1 C5 C7 C6 . . . 2_566 179.66(16) ?
loop_
    _geom_hbond_atom_site_label_D
    _geom_hbond_atom_site_label_H
    _geom_hbond_atom_site_label_A
    _geom_hbond_site_symmetry_A
    _geom_hbond_distance_DH
    _geom_hbond_distance_HA
    _geom_hbond_distance_DA
    _geom_hbond_angle_DHA
    N1 H1 O1 1_455 0.88 2.10 2.941(3) 160.9
data_global
_journal_date_recd_electronic     2011-11-25
_journal_date_accepted     2012-01-11
_journal_name_full     'Acta Crystallographica, Section E'
_journal_year     2012
_journal_volume     68
_journal_issue      2
_journal_page_first     o463
_journal_page_last     o463
_journal_paper_category     QO
_journal_paper_doi     10.1107/S1600536812001341
_journal_coeditor_code     NK2130
_publ_contact_author_name     'Miss Olesea Cuzan'
_publ_contact_author_address
;
Institute of Chemistry of the Academy of Sciences of Moldova
3 Academiei Street, Chisinau MD-2028, Moldova
;
_publ_contact_author_email     olesea_cuzan@yahoo.com
_publ_contact_author_fax     '37322739984'
_publ_contact_author_phone     '37322739722'
_publ_section_title
;
<i>N</i>,<i>N</i>'-(1,4-Phenylene)bis(4-chlorobutanamide)
;
loop_
    _publ_author_name
    _publ_author_address
    'Olesea Cuzan'
;
Institute of Chemistry of the Academy of Sciences of Moldova
3 Academiei Street, Chisinau MD-2028, Moldova
;
    'Sergiu Shova'
;
Institute of Applied Physics of the Academy of Science of Moldova
5 Academiei Street, Chisinau MD-2028, Moldova
Institute of Macromolecular Chemistry "Petru Poni"
41A Grigore Ghica Voda Alley, Iasi-700487, Romania
;
    'Constantin Turta'
;
Institute of Chemistry of the Academy of Sciences of Moldova
3 Academiei Street, Chisinau MD-2028, Moldova
;
    'Ionel I. Mangalagiu'
;
"Alexandru Ioan Cuza" University, Organic Chemistry Department,
11 Carol I Boulevard, Iasi-700506, Romania
;
