# Supplementary material for: N,N′-(1,4-Phenyl­ene)bis­(4-chloro­butanamide)
Source: Acta Crystallogr Sect E Struct Rep Online. 2012 Jan 18;68(Pt 2):o463. doi: 10.1107/S1600536812001341 (PMC3275216; doi:10.1107/S1600536812001341)
Supplement: Supplementary file 2 [file e-68-0o463-Isup2.hkl]

# 
# h,k,l, Fc-squared, Fo-squared, sigma(Fo-squared) and status flag 
# 
data_I
_shelx_title ' shI_359_ioma in P-1' 
_shelx_refln_list_code          4 
_shelx_F_calc_maximum       72.22 
_exptl_crystal_F_000       166.00 
_reflns_d_resolution_high  0.8111 
 
loop_ 
 _symmetry_equiv_pos_as_xyz 
 'x, y, z' 
 '-x, -y, -z' 
 
_cell_length_a     5.1050 
_cell_length_b     6.8760 
_cell_length_c    10.5490 
_cell_angle_alpha  97.735 
_cell_angle_beta   93.214 
_cell_angle_gamma  90.512 
 
_shelx_F_squared_multiplier     1.000 
 
loop_ 
 _refln_index_h 
 _refln_index_k 
 _refln_index_l 
 _refln_F_squared_calc 
 _refln_F_squared_meas 
 _refln_F_squared_sigma 
 _refln_observed_status 
   1   0   0      242.70      228.21      3.31 o 
   2   0   0      510.76      475.74      9.08 o 
   3   0   0       58.45       56.41      1.67 o 
   4   0   0       89.87       95.36      2.00 o 
   5   0   0       54.38       52.61      3.41 o 
   6   0   0       41.84       40.45      3.27 o 
  -6   1   0        8.03        9.07      1.89 o 
  -5   1   0        0.35        0.00      1.60 o 
  -4   1   0      531.16      546.92     11.76 o 
  -3   1   0       96.87      101.53      2.98 o 
  -2   1   0      622.21      635.70     10.39 o 
  -1   1   0     1130.78     1115.94     20.59 o 
   0   1   0        0.05        0.42      0.41 o 
   1   1   0      620.95      584.53      7.81 o 
   2   1   0        9.36       12.55      0.60 o 
   3   1   0      240.88      244.53      3.75 o 
   4   1   0      121.78      123.78      2.98 o 
   5   1   0        7.61        6.53      1.34 o 
   6   1   0       44.93       42.96      5.01 o 
  -6   2   0        4.09        8.80      2.69 o 
  -5   2   0      119.77      129.29      8.39 o 
  -4   2   0      157.16      155.97      4.21 o 
  -3   2   0      651.09      664.57     10.07 o 
  -2   2   0       34.02       42.04      1.68 o 
  -1   2   0      591.38      602.12     12.36 o 
   0   2   0      704.49      683.63     12.75 o 
   1   2   0       27.89       31.00      1.73 o 
   2   2   0      208.78      202.82      3.56 o 
   3   2   0      464.58      496.42     12.24 o 
   4   2   0       17.44       19.39      1.09 o 
   5   2   0        1.13        0.35      1.14 o 
   6   2   0        3.67        5.54      2.30 o 
  -5   3   0        2.11        6.58      2.62 o 
  -4   3   0       34.08       30.88      2.55 o 
  -3   3   0       24.98       23.19      2.09 o 
  -2   3   0      652.74      617.28     14.87 o 
  -1   3   0      833.46      852.31     14.36 o 
   0   3   0        5.98        5.95      0.77 o 
   1   3   0      198.50      191.39      5.01 o 
   2   3   0       10.16       10.70      0.80 o 
   3   3   0       21.32       24.41      1.22 o 
   4   3   0        1.75        1.64      1.06 o 
   5   3   0       19.29       18.52      2.36 o 
  -5   4   0       96.54       95.78      5.01 o 
  -4   4   0       49.15       44.96      3.23 o 
  -3   4   0       87.35       84.20      4.16 o 
  -2   4   0       66.66       66.68      3.47 o 
  -1   4   0       40.42       39.92      2.44 o 
   0   4   0        3.37        2.57      0.67 o 
   1   4   0        6.68       11.06      3.18 o 
   2   4   0      176.69      187.22      4.55 o 
   3   4   0       63.81       56.91      2.45 o 
   4   4   0        0.18        0.01      0.65 o 
   5   4   0       88.75       81.85      4.73 o 
  -5   5   0        4.80        3.97      1.65 o 
  -4   5   0        0.42        2.51      1.38 o 
  -3   5   0        5.50        3.93      1.31 o 
  -2   5   0      131.79      140.31      5.65 o 
  -1   5   0       91.83       93.72      4.22 o 
   0   5   0       71.18       66.63      3.16 o 
   1   5   0      333.39      333.13     13.20 o 
   2   5   0       14.55       16.41      2.51 o 
   3   5   0       16.58       14.03      1.69 o 
   4   5   0        0.57        0.36      2.20 o 
  -4   6   0       26.23       28.04      6.32 o 
  -3   6   0       52.73       57.31      4.04 o 
  -2   6   0       48.11       42.04      3.30 o 
  -1   6   0       66.49       67.53      3.78 o 
   0   6   0        0.26        0.00      0.83 o 
   1   6   0       34.48       31.39      3.89 o 
   2   6   0       59.61       63.74      5.47 o 
   3   6   0        9.72        9.12      2.04 o 
   4   6   0        3.67        3.70      2.68 o 
  -3   7   0        1.17        5.13      1.78 o 
  -2   7   0       23.17       23.45      3.41 o 
  -1   7   0       41.44       39.04      3.15 o 
   0   7   0       23.47       26.27      2.43 o 
   1   7   0       45.09       44.82      4.99 o 
   2   7   0       30.17       37.47      4.63 o 
   3   7   0       21.86       21.77      3.45 o 
  -2   8   0       53.96       54.23      4.21 o 
  -1   8   0       79.83       81.38      4.85 o 
   0   8   0       20.67       21.85      4.22 o 
   1   8   0        0.55        3.20      2.20 o 
  -1  -8   1       23.29       21.83      3.92 o 
   0  -8   1        5.91        5.26      3.06 o 
   1  -8   1        0.64        0.27      1.96 o 
   2  -8   1        1.62        3.75      3.09 o 
  -3  -7   1       18.51       17.50      2.54 o 
  -2  -7   1        8.38        9.98      2.51 o 
  -1  -7   1        1.37        0.28      1.60 o 
   0  -7   1       79.86       83.01      4.98 o 
   1  -7   1        6.65        5.93      1.48 o 
   2  -7   1       69.52       67.85      4.39 o 
   3  -7   1        2.02        1.69      1.53 o 
  -4  -6   1       82.84       93.34      7.54 o 
  -3  -6   1       89.67       87.85      4.04 o 
  -2  -6   1       11.41       13.67      2.48 o 
  -1  -6   1       11.91       14.59      2.76 o 
   0  -6   1        5.03        5.98      1.26 o 
   1  -6   1       57.15       56.68      3.51 o 
   2  -6   1      160.76      164.64      9.16 o 
   3  -6   1       43.43       45.13      3.73 o 
   4  -6   1        3.60        2.55      1.40 o 
  -5  -5   1        7.26        5.34      2.65 o 
  -4  -5   1        0.50        0.50      1.66 o 
  -3  -5   1        3.51        2.78      0.83 o 
  -2  -5   1        1.21        1.81      1.27 o 
  -1  -5   1        3.09        3.78      0.74 o 
   0  -5   1       19.05       20.06      1.77 o 
   1  -5   1        1.60        0.29      0.93 o 
   2  -5   1      176.55      177.58      6.50 o 
   3  -5   1       47.23       43.91      3.26 o 
   4  -5   1       74.62       81.46      5.11 o 
   5  -5   1        9.76       10.26      1.99 o 
  -5  -4   1       15.26       17.11      2.65 o 
  -4  -4   1       38.77       38.56      2.96 o 
  -3  -4   1        2.38        1.76      0.53 o 
  -2  -4   1        3.67        6.11      1.09 o 
  -1  -4   1      425.97      459.68      8.19 o 
   0  -4   1      409.78      416.14     10.37 o 
   1  -4   1      247.86      220.37      9.57 o 
   2  -4   1       11.13        9.89      2.15 o 
   3  -4   1      121.49      124.43      5.22 o 
   4  -4   1       24.73       19.83      2.28 o 
   5  -4   1       16.18       18.20      2.34 o 
  -5  -3   1        0.01        2.10      1.77 o 
  -4  -3   1       67.31       71.97      7.73 o 
  -3  -3   1       67.11       72.91      2.10 o 
  -2  -3   1       25.31       25.61      1.07 o 
  -1  -3   1       28.36       25.90      0.85 o 
   0  -3   1       97.87       93.44      2.78 o 
   1  -3   1      354.89      367.27     11.74 o 
   2  -3   1       12.09       10.81      1.33 o 
   3  -3   1       35.44       38.54      3.54 o 
   4  -3   1      106.10      107.86      4.66 o 
   5  -3   1       45.69       47.12      5.18 o 
  -6  -2   1        0.75        1.01      1.93 o 
  -5  -2   1        4.32        3.37      1.81 o 
  -4  -2   1       19.23       14.90      0.61 o 
  -3  -2   1       24.10       27.64      1.02 o 
  -2  -2   1       89.27       75.57      1.66 o 
  -1  -2   1       22.93       28.14      1.03 o 
   0  -2   1     1564.98     1485.52     26.11 o 
   1  -2   1      936.68      915.29     17.96 o 
   2  -2   1     1063.62     1132.65     21.50 o 
   3  -2   1       33.20       30.33      1.97 o 
   4  -2   1        9.86        6.03      1.48 o 
   5  -2   1        4.32        1.93      1.09 o 
   6  -2   1       12.27       10.17      3.15 o 
  -6  -1   1        6.28        5.16      2.13 o 
  -5  -1   1        3.61        3.67      1.22 o 
  -4  -1   1       30.73       34.37      2.29 o 
  -3  -1   1      392.98      395.12      7.73 o 
  -2  -1   1      968.22     1050.72     14.37 o 
  -1  -1   1      799.46      786.27      7.83 o 
   0  -1   1       42.20       48.17      2.63 o 
   1  -1   1      306.73      282.57      4.96 o 
   2  -1   1        0.09        1.92      0.55 o 
   3  -1   1       32.10       25.32      1.57 o 
   4  -1   1      206.89      206.36     10.49 o 
   5  -1   1       51.28       45.05      3.31 o 
   6  -1   1       12.29       10.58      2.65 o 
  -6   0   1        1.65        2.48      1.13 o 
  -5   0   1      255.63      260.79      8.41 o 
  -4   0   1        9.50       12.11      1.56 o 
  -3   0   1       46.25       46.85      3.41 o 
  -2   0   1      374.16      385.71      8.64 o 
  -1   0   1     2602.20     2411.70     35.22 o 
   1   0   1       14.69       14.23      0.90 o 
   2   0   1      625.76      615.65     12.51 o 
   3   0   1      182.17      182.81      4.05 o 
   4   0   1       55.14       57.82      3.18 o 
   5   0   1      186.81      185.29      6.74 o 
   6   0   1       48.22       44.59      3.49 o 
  -6   1   1       42.95       42.09      3.53 o 
  -5   1   1      117.64      114.03      7.44 o 
  -4   1   1       34.22       35.92      2.34 o 
  -3   1   1        2.66        2.25      0.52 o 
  -2   1   1      328.91      330.35      5.92 o 
  -1   1   1     1676.22     1659.88     21.39 o 
   0   1   1      196.06      210.33      3.76 o 
   1   1   1     5215.24     5158.92     88.83 o 
   2   1   1       25.67       32.84      1.58 o 
   3   1   1       54.16       52.60      1.64 o 
   4   1   1        7.78        9.15      0.76 o 
   5   1   1       66.33       69.21      3.20 o 
   6   1   1        4.99        4.07      1.97 o 
  -6   2   1        0.29        0.00      2.02 o 
  -5   2   1      153.58      161.41      9.57 o 
  -4   2   1       36.57       35.97      2.36 o 
  -3   2   1      293.91      290.23      6.10 o 
  -2   2   1      320.55      324.86      7.25 o 
  -1   2   1      381.26      379.30      5.99 o 
   0   2   1        0.50        0.58      0.44 o 
   1   2   1        6.13        7.97      0.55 o 
   2   2   1      440.47      476.91      8.94 o 
   3   2   1       18.31       20.74      1.05 o 
   4   2   1        0.08        0.11      0.50 o 
   5   2   1       82.60       72.36      4.30 o 
   6   2   1       13.81        7.63      2.51 o 
  -5   3   1        0.62        2.55      2.22 o 
  -4   3   1      114.68      116.33      4.87 o 
  -3   3   1       11.29       12.85      1.60 o 
  -2   3   1      800.50      831.81     22.42 o 
  -1   3   1       24.59       34.79      1.49 o 
   0   3   1      290.72      305.73      9.17 o 
   1   3   1      343.60      357.59      6.58 o 
   2   3   1       92.36       98.09      2.36 o 
   3   3   1        1.56        2.85      0.74 o 
   4   3   1       43.65       39.28      2.81 o 
   5   3   1        0.51        0.01      1.10 o 
  -5   4   1        1.22        1.49      2.06 o 
  -4   4   1       14.50       16.36      2.39 o 
  -3   4   1      129.00      128.00      5.31 o 
  -2   4   1      103.61       94.83      7.95 o 
  -1   4   1      183.94      182.65      5.81 o 
   0   4   1      210.49      213.16      4.91 o 
   1   4   1       13.15       15.63      1.36 o 
   2   4   1       27.32       28.73      1.49 o 
   3   4   1       10.43       10.97      1.91 o 
   4   4   1       70.24       65.76      2.81 o 
   5   4   1       10.94       11.75      3.03 o 
  -5   5   1       37.69       37.89      5.29 o 
  -4   5   1      124.34      115.83      5.67 o 
  -3   5   1       19.01       20.14      2.78 o 
  -2   5   1        5.98        6.53      1.38 o 
  -1   5   1       36.75       36.12      2.56 o 
   0   5   1       63.60       62.96      4.00 o 
   1   5   1        7.77        9.68      2.41 o 
   2   5   1       92.77      107.12      6.30 o 
   3   5   1      103.17      100.04      4.21 o 
   4   5   1       77.12       80.18      4.27 o 
  -4   6   1        4.00        2.01      1.39 o 
  -3   6   1        7.34        9.35      1.88 o 
  -2   6   1       17.87       16.71      2.15 o 
  -1   6   1       27.99       32.36      2.74 o 
   0   6   1      419.69      391.62     16.17 o 
   1   6   1       25.97       25.51      3.59 o 
   2   6   1       74.85       70.28      5.86 o 
   3   6   1        0.53        0.00      1.63 o 
   4   6   1        6.70       11.40      3.07 o 
  -3   7   1        1.23        0.90      3.52 o 
  -2   7   1       15.93       14.70      2.31 o 
  -1   7   1      173.42      162.97      6.76 o 
   0   7   1       72.09       77.30      6.83 o 
   1   7   1       14.79       15.96      3.32 o 
   2   7   1        0.11        3.86      2.46 o 
   3   7   1       70.58       77.96      6.60 o 
  -1   8   1       31.59       40.79      5.60 o 
   0   8   1        0.02        0.23      2.04 o 
   1   8   1        0.01        4.78      2.71 o 
  -2  -8   2       25.95       30.70      4.39 o 
  -1  -8   2        6.57        8.12      2.97 o 
   0  -8   2        1.82        0.00      1.99 o 
   1  -8   2        4.00        4.66      1.48 o 
   2  -8   2       40.46       49.37      5.76 o 
  -3  -7   2       23.76       23.17      2.45 o 
  -2  -7   2        5.60        4.85      1.82 o 
  -1  -7   2       15.37       16.82      3.35 o 
   0  -7   2       46.23       46.70      3.08 o 
   1  -7   2        0.04        0.00      1.22 o 
   2  -7   2        2.02        1.48      1.24 o 
   3  -7   2      101.89      106.06      5.93 o 
  -4  -6   2       45.45       37.74      3.25 o 
  -3  -6   2       22.00       21.80      1.81 o 
  -2  -6   2        7.87        7.84      1.32 o 
  -1  -6   2       78.60       80.18      3.27 o 
   0  -6   2       35.52       35.84      3.39 o 
   1  -6   2      790.91      801.11     18.55 o 
   2  -6   2        0.70        1.53      1.38 o 
   3  -6   2       33.83       38.66      3.38 o 
   4  -6   2        9.19        9.91      1.97 o 
  -5  -5   2        3.09        2.68      1.42 o 
  -4  -5   2       38.53       38.71      3.19 o 
  -3  -5   2      257.71      265.52      6.57 o 
  -2  -5   2        2.41        3.04      0.99 o 
  -1  -5   2        0.32        0.00      0.88 o 
   0  -5   2      268.23      273.70     11.74 o 
   1  -5   2        0.54        0.38      1.74 o 
   2  -5   2        1.11        1.32      1.66 o 
   3  -5   2       50.92       43.15      4.62 o 
   4  -5   2       55.07       53.41      3.84 o 
   5  -5   2       18.91       16.70      3.52 o 
  -5  -4   2        1.98        1.31      2.50 o 
  -4  -4   2       54.01       52.58      3.50 o 
  -3  -4   2      150.42      146.09      3.52 o 
  -2  -4   2      136.75      144.75      3.41 o 
  -1  -4   2       10.66       17.50      2.60 o 
   0  -4   2       16.16       11.17      2.03 o 
   1  -4   2      193.99      186.88      8.75 o 
   2  -4   2        0.65        1.10      1.53 o 
   3  -4   2      104.13      106.22      6.78 o 
   4  -4   2      146.60      141.46      5.80 o 
   5  -4   2       16.72       13.26      3.45 o 
  -5  -3   2       16.98       15.98      3.05 o 
  -4  -3   2       17.73       14.75      1.35 o 
  -3  -3   2        8.42        8.52      0.69 o 
  -2  -3   2       37.13       29.99      1.67 o 
  -1  -3   2      203.36      172.81      3.53 o 
   0  -3   2     1635.94     1644.33     25.57 o 
   1  -3   2        6.56        5.55      1.68 o 
   2  -3   2      126.81      117.66      4.93 o 
   3  -3   2       10.78       11.80      2.11 o 
   4  -3   2       49.84       48.87      4.26 o 
   5  -3   2        9.31        7.96      1.22 o 
  -6  -2   2       15.16       13.34      3.16 o 
  -5  -2   2       67.85       58.51      5.46 o 
  -4  -2   2       86.44       92.61      6.19 o 
  -3  -2   2        5.53        5.66      1.33 o 
  -2  -2   2      226.57      219.03      3.06 o 
  -1  -2   2      241.55      246.89      3.68 o 
   0  -2   2       67.04       64.63      2.05 o 
   1  -2   2        3.61        2.09      0.93 o 
   2  -2   2      179.50      182.91      6.35 o 
   3  -2   2       84.86       82.40      3.43 o 
   4  -2   2       38.55       42.73      3.66 o 
   5  -2   2        0.84        2.69      1.39 o 
   6  -2   2       30.97       44.61      5.27 o 
  -6  -1   2        0.54        0.00      1.72 o 
  -5  -1   2       60.40       60.30      3.55 o 
  -4  -1   2        0.50        1.02      0.91 o 
  -3  -1   2       19.61       31.73      2.81 o 
  -2  -1   2       28.12       38.27      1.77 o 
  -1  -1   2      965.42      947.66     11.25 o 
   0  -1   2       92.44       94.97      1.93 o 
   1  -1   2      546.90      569.86     13.87 o 
   2  -1   2     1030.32     1039.54     17.84 o 
   3  -1   2      152.27      167.27      4.19 o 
   4  -1   2      100.03      102.15      3.88 o 
   5  -1   2        1.31        0.15      1.01 o 
   6  -1   2        5.56        5.24      2.36 o 
  -6   0   2        0.45        0.00      1.18 o 
  -5   0   2        7.06        5.41      1.56 o 
  -4   0   2       26.08       28.56      2.26 o 
  -3   0   2      186.29      185.33      5.64 o 
  -2   0   2      964.69      955.15     11.48 o 
  -1   0   2       66.58       60.58      1.22 o 
   0   0   2       28.53       34.95      1.45 o 
   1   0   2       89.88      101.61      2.98 o 
   2   0   2        5.41        7.55      0.79 o 
   3   0   2        9.91       10.24      0.97 o 
   4   0   2       28.14       26.18      1.54 o 
   5   0   2        5.54        6.08      1.51 o 
   6   0   2       21.38       24.01      2.59 o 
  -6   1   2        0.68        0.26      1.42 o 
  -5   1   2      126.20      110.71      5.32 o 
  -4   1   2      249.59      259.06      5.10 o 
  -3   1   2       20.88       23.26      1.34 o 
  -2   1   2        0.45        0.51      0.36 o 
  -1   1   2      212.62      204.42      3.52 o 
   0   1   2     4149.54     4040.55     71.95 o 
   1   1   2      702.51      728.84     12.08 o 
   2   1   2      322.43      347.14     13.74 o 
   3   1   2       21.33       23.75      1.39 o 
   4   1   2       19.50       22.16      1.75 o 
   5   1   2      119.61      127.33      7.80 o 
   6   1   2       60.95       58.05      5.62 o 
  -6   2   2       13.36       15.02      2.45 o 
  -5   2   2        1.31        0.37      1.51 o 
  -4   2   2      129.82      125.27      4.57 o 
  -3   2   2        3.22        2.45      0.62 o 
  -2   2   2        3.91        1.73      0.50 o 
  -1   2   2      125.48      125.48      4.12 o 
   0   2   2     1042.12     1026.07     16.27 o 
   1   2   2      435.42      419.95     15.45 o 
   2   2   2       49.97       48.65      2.07 o 
   3   2   2        5.22        4.08      0.69 o 
   4   2   2       39.79       38.81      2.47 o 
   5   2   2        0.32        0.94      1.08 o 
  -5   3   2        6.49        2.77      2.14 o 
  -4   3   2      166.92      154.04      5.76 o 
  -3   3   2        6.90        8.13      1.38 o 
  -2   3   2       32.24       35.18      1.84 o 
  -1   3   2      105.38      111.06      2.85 o 
   0   3   2        0.17        0.24      0.63 o 
   1   3   2       43.71       41.70      1.65 o 
   2   3   2       22.48       23.80      1.28 o 
   3   3   2      159.28      159.51      4.04 o 
   4   3   2        4.62        5.98      1.21 o 
   5   3   2       16.23       17.07      3.87 o 
  -5   4   2        5.24        7.06      2.94 o 
  -4   4   2       12.44       16.55      2.69 o 
  -3   4   2       52.46       53.05      3.32 o 
  -2   4   2        0.46        1.12      0.94 o 
  -1   4   2      150.52      163.88      8.76 o 
   0   4   2      207.31      203.27     11.98 o 
   1   4   2        0.09        0.39      0.56 o 
   2   4   2       77.77       84.46      2.35 o 
   3   4   2       24.02       24.41      1.84 o 
   4   4   2        1.55        1.71      1.04 o 
   5   4   2        0.73        0.00      1.90 o 
  -4   5   2        0.34        0.00      1.29 o 
  -3   5   2       32.28       27.80      3.60 o 
  -2   5   2       97.71       90.02      4.49 o 
  -1   5   2      116.59      108.51      4.89 o 
   0   5   2        0.32        1.28      0.81 o 
   1   5   2      115.53      117.84      4.33 o 
   2   5   2       14.03       16.56      2.77 o 
   3   5   2       28.62       30.20      3.62 o 
   4   5   2        5.73       10.11      3.41 o 
  -4   6   2        0.04        0.72      1.44 o 
  -3   6   2       88.16       86.09      8.32 o 
  -2   6   2        0.10        0.78      1.31 o 
  -1   6   2       65.80       66.61      6.01 o 
   0   6   2        5.15        3.68      2.09 o 
   1   6   2       28.37       28.21      3.83 o 
   2   6   2        3.62        2.72      1.85 o 
   3   6   2       48.41       50.76      4.99 o 
   4   6   2        7.51        6.41      2.89 o 
  -3   7   2        0.01        0.00      1.31 o 
  -2   7   2       61.91       62.20      4.36 o 
  -1   7   2       11.82       16.51      3.78 o 
   0   7   2        1.10        1.41      2.01 o 
   1   7   2      177.62      191.25     11.32 o 
   2   7   2       42.71       48.81      5.42 o 
  -1   8   2        6.65        7.40      2.75 o 
   0   8   2       52.22       51.17      6.14 o 
  -1  -8   3        6.03        7.86      2.83 o 
   0  -8   3        0.70        3.96      2.82 o 
   1  -8   3       68.42       71.89      4.57 o 
  -3  -7   3        4.53        2.79      1.14 o 
  -2  -7   3       64.63       58.64      3.48 o 
  -1  -7   3       67.03       64.05      5.85 o 
   0  -7   3       38.36       42.51      4.01 o 
   1  -7   3       44.93       44.60      4.52 o 
   2  -7   3       31.65       39.61      3.48 o 
   3  -7   3       25.40       26.66      2.95 o 
  -4  -6   3       50.11       46.85      3.62 o 
  -3  -6   3       33.43       37.12      2.78 o 
  -2  -6   3       28.84       27.69      2.19 o 
  -1  -6   3       68.41       62.08      2.91 o 
   0  -6   3       24.96       32.77      4.17 o 
   1  -6   3       81.15       90.63      6.81 o 
   2  -6   3        5.70        5.80      2.54 o 
   3  -6   3       42.81       39.17      4.82 o 
   4  -6   3      133.64      152.17     16.90 o 
  -5  -5   3       40.01       27.15      4.17 o 
  -4  -5   3       69.79       61.50      4.03 o 
  -3  -5   3       77.82       75.64      3.08 o 
  -2  -5   3       75.92       75.19      2.96 o 
  -1  -5   3       59.45       57.66      4.45 o 
   0  -5   3      483.94      473.02     17.10 o 
   1  -5   3      142.90      127.83      7.68 o 
   2  -5   3     1060.10     1044.75     33.61 o 
   3  -5   3        2.19        1.07      2.04 o 
   4  -5   3       13.11       12.89      4.14 o 
  -5  -4   3        0.12        0.00      2.20 o 
  -4  -4   3       96.38       99.01      5.27 o 
  -3  -4   3       16.85       19.27      1.42 o 
  -2  -4   3      389.31      376.59      5.47 o 
  -1  -4   3      321.30      314.52      6.51 o 
   0  -4   3       11.33       11.75      2.25 o 
   1  -4   3      252.89      251.03     10.68 o 
   2  -4   3       12.45       14.62      1.93 o 
   3  -4   3      126.32      114.10      7.21 o 
   4  -4   3        5.26       10.40      2.65 o 
   5  -4   3        0.07        1.78      1.32 o 
  -5  -3   3      136.22      133.77      8.81 o 
  -4  -3   3       18.62       17.26      2.85 o 
  -3  -3   3      155.24      152.92      3.23 o 
  -2  -3   3      136.41      139.63      2.59 o 
  -1  -3   3     1365.76     1425.08     17.31 o 
   1  -3   3       74.45       64.82      2.12 o 
   2  -3   3      483.12      451.83     10.27 o 
   3  -3   3       58.80       60.37      4.71 o 
   4  -3   3        0.45        2.36      1.71 o 
   5  -3   3       50.19       49.93      4.70 o 
  -6  -2   3        6.85       13.93      3.28 o 
  -5  -2   3        9.77       10.07      2.57 o 
  -4  -2   3        0.92        0.00      1.46 o 
  -3  -2   3       22.50       18.39      2.62 o 
  -2  -2   3      521.77      515.40      6.96 o 
  -1  -2   3      613.26      626.00      8.09 o 
   0  -2   3      461.14      481.16      7.42 o 
   1  -2   3      411.28      400.17     22.36 o 
   2  -2   3      143.31      167.17      7.55 o 
   3  -2   3       50.72       49.26      3.93 o 
   4  -2   3       11.52       12.32      2.38 o 
   5  -2   3       45.47       45.87      4.27 o 
  -6  -1   3       36.43       35.64      4.88 o 
  -5  -1   3       69.35       67.93      6.00 o 
  -4  -1   3      104.71       88.25      6.16 o 
  -3  -1   3      453.27      469.45     12.79 o 
  -2  -1   3        0.22        0.63      0.39 o 
  -1  -1   3       47.09       43.50      1.28 o 
   0  -1   3       50.83       51.59      1.99 o 
   1  -1   3      264.37      273.81      9.02 o 
   2  -1   3        8.14        5.37      0.77 o 
   3  -1   3      103.79      118.99      3.54 o 
   4  -1   3       80.02       84.06      3.98 o 
   5  -1   3      145.36      149.89      7.68 o 
   6  -1   3        6.56       10.19      2.90 o 
  -6   0   3        3.49        3.01      1.96 o 
  -5   0   3        4.22        6.06      1.72 o 
  -4   0   3       18.06       15.19      1.82 o 
  -3   0   3       50.70       46.75      3.58 o 
  -1   0   3      404.76      388.99      5.84 o 
   0   0   3      563.13      577.80      7.38 o 
   1   0   3     1857.17     1884.59     41.98 o 
   2   0   3        9.24       10.59      1.20 o 
   3   0   3      263.88      272.89      9.73 o 
   4   0   3       11.10        9.03      1.12 o 
   5   0   3       20.29       22.93      2.36 o 
   6   0   3        0.24        1.96      1.36 o 
  -6   1   3        1.15        2.57      1.88 o 
  -5   1   3       42.35       35.24      3.11 o 
  -4   1   3        0.72        0.94      0.52 o 
  -3   1   3      442.59      442.87      8.08 o 
  -2   1   3       16.85       16.85      0.93 o 
  -1   1   3       66.19       67.08      1.78 o 
   0   1   3     1754.51     1642.92     24.71 o 
   1   1   3      201.50      181.22      9.47 o 
   2   1   3        0.71        0.27      0.95 o 
   3   1   3        2.57        3.66      0.93 o 
   4   1   3      178.64      173.11      4.83 o 
   5   1   3        5.51        2.49      1.26 o 
  -5   2   3        1.12        1.90      1.32 o 
  -4   2   3      356.91      360.31     16.13 o 
  -3   2   3       33.27       29.51      1.60 o 
  -2   2   3      123.96      128.42      3.54 o 
  -1   2   3       36.59       41.19      1.78 o 
   0   2   3      355.01      360.12     11.66 o 
   1   2   3      100.82      120.39      4.14 o 
   2   2   3       75.33      102.01      3.30 o 
   3   2   3      216.69      225.28      5.03 o 
   4   2   3      109.82      119.24      4.84 o 
   5   2   3        2.65        1.67      1.09 o 
  -5   3   3       27.63       28.57      4.43 o 
  -4   3   3        3.29        4.35      1.28 o 
  -3   3   3        7.60        5.72      1.35 o 
  -2   3   3        7.72        7.61      1.36 o 
  -1   3   3      159.05      156.41      7.47 o 
   0   3   3      641.90      658.15     14.88 o 
   1   3   3      256.36      241.26      7.34 o 
   2   3   3       65.41       63.62      3.37 o 
   3   3   3        0.47        1.21      0.62 o 
   4   3   3       48.41       46.33      2.35 o 
   5   3   3       42.01       41.20      5.37 o 
  -5   4   3       26.76       29.99      4.86 o 
  -4   4   3        9.37       10.33      2.10 o 
  -3   4   3       30.02       31.29      3.92 o 
  -2   4   3       23.31       20.11      2.10 o 
  -1   4   3       98.80      106.20      6.42 o 
   0   4   3       74.27       77.99      4.04 o 
   1   4   3        5.40        6.00      0.64 o 
   2   4   3       84.27       92.83      3.54 o 
   3   4   3       28.36       27.79      3.31 o 
   4   4   3        5.25        5.79      1.80 o 
   5   4   3        0.93        0.00      2.57 o 
  -4   5   3       13.62       12.88      3.67 o 
  -3   5   3       19.69       24.66      2.57 o 
  -2   5   3       54.29       52.99      4.45 o 
  -1   5   3       59.12       57.83      5.16 o 
   0   5   3        8.62        7.60      2.54 o 
   1   5   3      100.67       97.09      2.96 o 
   2   5   3       19.68       17.90      3.02 o 
   3   5   3       12.11       11.22      2.46 o 
   4   5   3       12.42       12.20      2.53 o 
  -4   6   3        0.02        0.80      1.42 o 
  -3   6   3        1.70        2.59      2.35 o 
  -2   6   3      122.88      123.12      8.55 o 
  -1   6   3       32.10       34.37      4.60 o 
   0   6   3       24.89       25.61      4.03 o 
   1   6   3        1.31        0.94      1.80 o 
   2   6   3       52.24       61.32      5.84 o 
   3   6   3       23.08       18.42      3.43 o 
  -2   7   3       50.68       47.53      5.78 o 
  -1   7   3        1.39        1.83      1.71 o 
   0   7   3      118.28      129.86      9.43 o 
   1   7   3       16.59       18.58      3.63 o 
   2   7   3        0.07        3.48      2.37 o 
  -1  -8   4        9.45       12.88      3.27 o 
   0  -8   4        5.83        6.71      2.85 o 
   1  -8   4       21.71       27.98      2.88 o 
  -3  -7   4        0.26        0.28      1.14 o 
  -2  -7   4        0.79        2.07      1.55 o 
  -1  -7   4        0.07        2.31      2.04 o 
   0  -7   4       77.97       83.76      4.32 o 
   1  -7   4       14.80       15.23      3.24 o 
   2  -7   4      114.87      133.41      9.54 o 
   3  -7   4       79.89       85.80      5.41 o 
  -4  -6   4        0.82        2.07      2.12 o 
  -3  -6   4        0.75        3.05      1.00 o 
  -2  -6   4       36.97       33.05      2.04 o 
  -1  -6   4      227.42      225.01      6.67 o 
   0  -6   4       49.52       48.06      2.06 o 
   1  -6   4       18.08       19.38      2.39 o 
   2  -6   4        9.76       10.59      2.95 o 
   3  -6   4       50.34       53.67      4.11 o 
   4  -6   4        1.95        1.74      1.33 o 
  -4  -5   4       56.93       65.01      6.04 o 
  -3  -5   4      172.47      178.00      5.45 o 
  -2  -5   4       33.27       32.88      1.94 o 
  -1  -5   4       63.43       64.30      2.77 o 
   0  -5   4      139.75      130.61      7.54 o 
   1  -5   4      479.07      495.11     18.56 o 
   2  -5   4        2.25        1.32      1.63 o 
   3  -5   4       62.99       65.48      6.03 o 
   4  -5   4        3.30        5.25      2.36 o 
  -5  -4   4        2.91        0.00      2.35 o 
  -4  -4   4       45.20       41.50      4.73 o 
  -3  -4   4      269.05      265.02      5.93 o 
  -2  -4   4        0.03        0.93      0.66 o 
  -1  -4   4      131.13      130.13      4.95 o 
   0  -4   4       76.09       76.29      5.17 o 
   1  -4   4      421.20      405.51     15.18 o 
   2  -4   4      167.44      165.29      8.75 o 
   3  -4   4      218.50      202.56     10.38 o 
   4  -4   4        3.15        0.00      1.95 o 
   5  -4   4       14.57       11.37      2.79 o 
  -5  -3   4        0.11        0.38      1.56 o 
  -4  -3   4       23.28       21.83      3.33 o 
  -3  -3   4      440.68      439.66      6.85 o 
  -2  -3   4        0.01        0.22      0.53 o 
  -1  -3   4       27.42       22.20      1.41 o 
   0  -3   4      266.92      284.31     14.28 o 
   1  -3   4       89.38      106.55      5.99 o 
   2  -3   4      101.06       94.91      5.91 o 
   3  -3   4        1.27        3.52      1.89 o 
   4  -3   4      136.28      122.73      7.58 o 
   5  -3   4        8.27       10.12      2.51 o 
  -5  -2   4        5.81        4.87      2.14 o 
  -4  -2   4       90.21       91.97      6.55 o 
  -3  -2   4        7.73        7.60      0.49 o 
  -2  -2   4      201.51      195.41      3.76 o 
  -1  -2   4        8.14       10.77      0.69 o 
   0  -2   4     1432.91     1580.00     21.35 o 
   1  -2   4      225.55      205.35      4.74 o 
   2  -2   4        1.24        1.00      0.75 o 
   3  -2   4      140.10      147.33      5.17 o 
   4  -2   4       49.87       52.10      4.55 o 
   5  -2   4        0.70        0.00      1.34 o 
  -6  -1   4       24.42       30.17      4.71 o 
  -5  -1   4       24.08       20.72      3.64 o 
  -4  -1   4       44.46       40.58      4.41 o 
  -3  -1   4       51.32       48.27      2.45 o 
  -2  -1   4        5.96        8.50      0.63 o 
  -1  -1   4      536.99      575.83      8.51 o 
   0  -1   4      882.44      851.91     15.37 o 
   1  -1   4       17.60       19.40      1.26 o 
   2  -1   4      133.64      128.22      6.31 o 
   3  -1   4        9.15       12.98      1.66 o 
   4  -1   4      100.72       94.57      4.42 o 
   5  -1   4       35.73       43.55      4.24 o 
  -6   0   4       19.46       24.22      4.33 o 
  -5   0   4      115.77      118.41      8.27 o 
  -4   0   4      129.09      124.23      7.69 o 
  -2   0   4      513.71      559.00      7.38 o 
  -1   0   4       14.23       17.12      0.93 o 
   0   0   4       82.13       85.60      2.40 o 
   1   0   4      212.60      210.69      6.30 o 
   2   0   4      158.70      165.53      5.17 o 
   3   0   4       42.43       35.75      2.46 o 
   4   0   4      343.50      344.85      9.80 o 
   5   0   4       33.31       33.27      4.26 o 
  -6   1   4       21.44       28.07      4.59 o 
  -5   1   4       31.96       34.34      4.47 o 
  -4   1   4       64.95       67.46      2.91 o 
  -3   1   4        0.21        0.70      0.50 o 
  -2   1   4       39.01       34.87      1.60 o 
  -1   1   4      264.55      260.51      5.30 o 
   0   1   4     1247.17     1247.21     19.44 o 
   1   1   4       15.10       14.04      0.79 o 
   2   1   4     1254.07     1313.56     26.70 o 
   3   1   4        1.68        2.49      1.55 o 
   4   1   4       40.69       37.68      3.43 o 
   5   1   4        0.09        0.59      0.89 o 
  -5   2   4       74.72       83.64      4.93 o 
  -4   2   4        6.35        4.97      0.98 o 
  -3   2   4        5.59        5.43      0.78 o 
  -2   2   4      712.53      697.60     14.92 o 
  -1   2   4       66.63       69.10      3.07 o 
   0   2   4        0.43        1.65      0.72 o 
   1   2   4     1094.27     1160.31     33.26 o 
   2   2   4      431.97      409.04      8.63 o 
   3   2   4      111.70      118.03      4.55 o 
   4   2   4        1.61        2.69      0.82 o 
   5   2   4       78.27       80.76      4.55 o 
  -5   3   4       70.49       79.31      7.20 o 
  -4   3   4        0.70        1.14      1.14 o 
  -3   3   4      354.44      359.27      9.99 o 
  -2   3   4        2.90        5.39      1.79 o 
  -1   3   4      782.09      734.72     23.04 o 
   0   3   4      107.45      110.66      4.21 o 
   1   3   4      217.59      220.64      9.75 o 
   2   3   4       37.40       39.63      3.85 o 
   3   3   4        9.48       11.68      2.69 o 
   4   3   4        3.40        5.05      1.83 o 
   5   3   4       33.67       41.39      5.56 o 
  -5   4   4       34.77       42.93      5.78 o 
  -4   4   4        1.54        2.20      1.26 o 
  -3   4   4        3.94        3.74      1.48 o 
  -2   4   4      344.64      336.41     13.87 o 
  -1   4   4        0.16        1.60      1.65 o 
   0   4   4      159.11      143.45      7.90 o 
   1   4   4      120.31      119.16      4.57 o 
   2   4   4       37.66       36.26      3.96 o 
   3   4   4        1.83        2.23      1.44 o 
   4   4   4        0.24        0.00      1.59 o 
  -4   5   4       94.81      101.43      5.59 o 
  -3   5   4       35.94       36.92      4.39 o 
  -2   5   4        5.15        6.37      2.55 o 
  -1   5   4       53.55       46.57      4.86 o 
   0   5   4        0.65        0.00      2.08 o 
   1   5   4       41.41       43.49      4.70 o 
   2   5   4        8.67        9.54      2.78 o 
   3   5   4        2.33        2.88      1.98 o 
   4   5   4        8.27       12.40      2.88 o 
  -3   6   4       81.57       72.77      6.82 o 
  -2   6   4        4.38        4.74      2.64 o 
  -1   6   4       10.61       11.89      3.19 o 
   0   6   4       62.50       60.32      5.90 o 
   1   6   4        1.60        6.69      2.38 o 
   2   6   4        0.13        3.62      2.39 o 
   3   6   4       11.07        9.69      2.86 o 
  -2   7   4        0.03        2.42      2.56 o 
  -1   7   4       26.12       30.70      4.89 o 
   0   7   4        6.18        5.51      2.21 o 
   1   7   4        9.07       13.34      3.31 o 
   2   7   4        5.83        6.31      2.62 o 
  -1  -8   5       25.08       27.68      4.46 o 
   0  -8   5       16.57       21.48      4.18 o 
   1  -8   5        3.01        3.62      1.94 o 
  -3  -7   5       11.23       14.26      3.60 o 
  -2  -7   5       33.72       43.53      4.67 o 
  -1  -7   5        4.32        7.39      2.43 o 
   0  -7   5       15.83       18.25      3.48 o 
   1  -7   5        0.01        0.43      2.10 o 
   2  -7   5       32.15       32.63      3.40 o 
   3  -7   5        0.02        0.00      1.34 o 
  -4  -6   5        1.61        3.95      2.42 o 
  -3  -6   5        3.13        4.40      3.64 o 
  -2  -6   5       21.33       21.81      2.48 o 
  -1  -6   5        7.55        2.98      1.51 o 
   0  -6   5       20.60       17.00      3.32 o 
   1  -6   5      126.58      125.20      8.54 o 
   2  -6   5       63.84       55.56      5.75 o 
   3  -6   5        3.08        6.86      2.94 o 
  -4  -5   5        7.26        5.25      2.30 o 
  -3  -5   5       10.72       11.80      1.64 o 
  -2  -5   5       71.06       69.03      3.79 o 
  -1  -5   5       11.55       10.29      2.23 o 
   0  -5   5       45.24       41.74      4.42 o 
   1  -5   5       10.50       11.83      2.82 o 
   2  -5   5        3.23        8.37      2.74 o 
   3  -5   5        0.20        0.00      1.72 o 
   4  -5   5        9.54       11.72      3.23 o 
  -5  -4   5        6.17        5.34      2.63 o 
  -4  -4   5        6.76        7.43      2.37 o 
  -3  -4   5      303.73      308.68      8.62 o 
  -2  -4   5      123.73      117.93      4.70 o 
  -1  -4   5        1.24        1.70      1.11 o 
   0  -4   5      104.88       97.97      6.09 o 
   1  -4   5      195.84      185.77      9.24 o 
   2  -4   5      207.50      205.00     10.19 o 
   3  -4   5       63.11       54.88      5.20 o 
   4  -4   5      111.00      114.28      8.10 o 
   5  -4   5       18.00       17.51      3.46 o 
  -5  -3   5       12.16        9.86      3.04 o 
  -4  -3   5       73.42       61.54      5.67 o 
  -3  -3   5        3.97        3.96      1.17 o 
  -2  -3   5      117.85      123.06      2.98 o 
  -1  -3   5       10.03        8.65      1.03 o 
   0  -3   5      135.27      119.15      6.35 o 
   1  -3   5      181.35      182.88      8.72 o 
   2  -3   5       82.39       80.92      5.70 o 
   3  -3   5       57.47       69.31      5.48 o 
   4  -3   5        9.59        8.17      2.26 o 
   5  -3   5       19.12       25.27      3.82 o 
  -5  -2   5       70.98       63.34      6.17 o 
  -4  -2   5       25.50       24.81      3.67 o 
  -3  -2   5        1.59        1.57      0.59 o 
  -2  -2   5      149.03      156.85      3.33 o 
   0  -2   5      316.92      351.21      6.21 o 
   1  -2   5      220.77      241.96     11.90 o 
   2  -2   5       13.16       17.22      1.55 o 
   3  -2   5      136.50      133.66      5.03 o 
   4  -2   5       53.14       57.27      5.05 o 
   5  -2   5       20.71       20.54      3.34 o 
  -5  -1   5        0.06        2.56      2.12 o 
  -4  -1   5       26.19       26.97      3.70 o 
  -3  -1   5        4.05        2.93      0.67 o 
  -2  -1   5        3.23        2.06      0.56 o 
  -1  -1   5      333.82      332.20      5.68 o 
   0  -1   5      102.56       91.63      2.40 o 
   1  -1   5       55.56       64.93      6.34 o 
   2  -1   5      523.22      515.50     17.47 o 
   3  -1   5       39.27       34.44      2.47 o 
   4  -1   5       26.37       28.75      2.55 o 
   5  -1   5        0.78        0.48      1.17 o 
  -5   0   5       13.58       17.37      3.64 o 
  -4   0   5        7.56        4.99      2.18 o 
  -3   0   5       25.20       24.52      1.21 o 
  -2   0   5       98.41       91.46      3.14 o 
  -1   0   5      696.51      716.10     13.50 o 
   0   0   5      154.32      148.52      3.58 o 
   1   0   5      258.85      276.37      6.32 o 
   2   0   5       21.52       22.09      2.89 o 
   3   0   5      234.43      235.28     10.46 o 
   4   0   5        9.53       11.60      3.58 o 
   5   0   5       70.52       69.03      4.24 o 
  -5   1   5       40.79       46.08      5.32 o 
  -4   1   5        2.62        2.27      1.22 o 
  -3   1   5      164.81      169.20      4.27 o 
  -2   1   5      105.34      115.26      3.32 o 
  -1   1   5      774.50      778.95     13.18 o 
   0   1   5        5.51        4.67      0.54 o 
   1   1   5      627.87      658.69     13.39 o 
   2   1   5       78.04       78.81      5.30 o 
   3   1   5        8.39        8.50      2.18 o 
   4   1   5        0.23        0.00      1.09 o 
   5   1   5       77.41       71.28      4.35 o 
  -5   2   5        0.23        2.37      2.16 o 
  -4   2   5       99.97      103.50      7.27 o 
  -3   2   5      246.94      237.27      7.18 o 
  -2   2   5       34.68       35.71      3.74 o 
  -1   2   5       75.18       69.60      2.99 o 
   0   2   5      713.85      717.96     14.63 o 
   1   2   5      122.32      131.80      7.03 o 
   2   2   5       20.52       17.08      2.56 o 
   3   2   5      204.06      203.99      5.59 o 
   4   2   5       55.69       51.45      4.82 o 
   5   2   5        0.46        0.00      3.17 o 
  -5   3   5        1.93        1.65      1.71 o 
  -4   3   5      185.32      185.43      7.03 o 
  -3   3   5       29.69       31.53      3.46 o 
  -2   3   5        0.15        0.00      1.48 o 
  -1   3   5      136.68      126.61      7.08 o 
   0   3   5       42.88       39.70      1.87 o 
   1   3   5       13.94       16.71      2.84 o 
   2   3   5      259.77      258.66     11.45 o 
   3   3   5      130.01      121.72      7.44 o 
   4   3   5       68.98       74.57      6.09 o 
   5   3   5        2.62        2.42      3.83 o 
  -4   4   5      108.16      107.36      7.07 o 
  -3   4   5       24.65       24.33      3.46 o 
  -2   4   5      196.70      178.38      9.38 o 
  -1   4   5       21.50       19.06      3.05 o 
   0   4   5      549.05      550.89     19.80 o 
   1   4   5       18.86       16.40      3.03 o 
   2   4   5       14.06        8.29      2.29 o 
   3   4   5       14.84       17.60      3.10 o 
   4   4   5        0.01        0.00      1.49 o 
  -4   5   5       41.49       47.05      5.15 o 
  -3   5   5        7.77        6.63      2.51 o 
  -2   5   5       12.58       12.98      2.89 o 
  -1   5   5      196.19      205.34     10.95 o 
   0   5   5        1.09        2.72      2.42 o 
   1   5   5       36.57       46.92      5.07 o 
   2   5   5        5.50        4.86      2.22 o 
   3   5   5        4.43        2.75      1.93 o 
  -3   6   5       43.47       41.48      5.18 o 
  -2   6   5       14.58       14.68      3.56 o 
  -1   6   5        6.67        4.59      2.22 o 
   0   6   5       18.09       19.41      3.62 o 
   1   6   5        0.88        1.51      1.83 o 
   2   6   5       13.89       16.43      3.68 o 
   3   6   5        3.34        4.94      2.52 o 
  -1   7   5        2.28        2.47      2.35 o 
   0   7   5        2.21        5.48      3.07 o 
   1   7   5       14.83       16.61      3.88 o 
  -2  -7   6       18.03       19.72      3.31 o 
  -1  -7   6        2.11        0.00      2.01 o 
   0  -7   6       56.92       59.09      5.97 o 
   1  -7   6       48.29       48.03      5.62 o 
   2  -7   6        2.19        7.58      3.09 o 
  -3  -6   6       57.07       58.59      3.87 o 
  -2  -6   6        1.94        0.00      1.12 o 
  -1  -6   6       72.24       51.97      5.10 o 
   0  -6   6        0.77        3.11      2.09 o 
   1  -6   6       16.29       22.91      3.86 o 
   2  -6   6        8.34        9.69      3.16 o 
   3  -6   6        9.14        9.95      2.98 o 
  -4  -5   6        1.94        3.75      2.34 o 
  -3  -5   6        3.76        2.71      1.34 o 
  -2  -5   6        0.23        0.00      2.20 o 
  -1  -5   6       38.50       34.74      3.91 o 
   0  -5   6        2.17        4.96      2.02 o 
   1  -5   6      315.52      311.49     13.91 o 
   2  -5   6       16.97       15.05      3.28 o 
   3  -5   6      158.20      172.57     10.53 o 
   4  -5   6        9.05       12.86      3.38 o 
  -5  -4   6        1.66        2.70      2.41 o 
  -4  -4   6       29.68       30.58      4.48 o 
  -3  -4   6       11.45        9.30      1.45 o 
  -2  -4   6        7.60        8.75      1.46 o 
  -1  -4   6      241.90      240.68      7.67 o 
   0  -4   6       42.81       37.49      3.82 o 
   1  -4   6       32.64       32.51      3.91 o 
   2  -4   6      300.04      296.11     13.21 o 
   3  -4   6       79.10       77.99      6.44 o 
   4  -4   6       29.39       30.50      4.32 o 
  -5  -3   6        1.83        1.11      1.95 o 
  -4  -3   6       30.70       29.24      4.19 o 
  -3  -3   6       87.45       90.09      3.66 o 
  -2  -3   6      471.88      486.09      8.23 o 
  -1  -3   6       30.67       32.38      2.00 o 
   0  -3   6      169.00      158.84      7.96 o 
   1  -3   6       12.57       16.09      2.67 o 
   2  -3   6      228.23      232.75     11.02 o 
   3  -3   6        4.93        4.83      2.31 o 
   4  -3   6       76.87       77.06      6.38 o 
   5  -3   6       20.74       21.19      3.59 o 
  -5  -2   6       18.79       16.90      3.50 o 
  -4  -2   6       17.99       14.76      3.17 o 
  -3  -2   6       51.16       50.33      1.88 o 
  -2  -2   6        0.48        0.13      0.51 o 
  -1  -2   6      343.71      339.84      7.11 o 
   0  -2   6       14.20       16.46      1.74 o 
   1  -2   6       85.63       76.53      5.35 o 
   2  -2   6      297.25      293.30      7.85 o 
   3  -2   6       21.94       18.69      1.94 o 
   4  -2   6        6.46       10.37      2.94 o 
   5  -2   6        0.74        0.55      1.70 o 
  -5  -1   6       50.57       53.30      5.85 o 
  -4  -1   6        0.96        1.08      1.70 o 
  -3  -1   6      136.11      143.12      3.53 o 
  -2  -1   6      146.28      150.76      4.66 o 
  -1  -1   6        2.96        2.61      0.74 o 
   0  -1   6       50.88       43.21      1.96 o 
   1  -1   6       15.43       21.31      2.40 o 
   2  -1   6      196.79      202.42     21.02 o 
   3  -1   6       16.56       16.66      1.84 o 
   4  -1   6       32.59       34.07      3.88 o 
   5  -1   6       19.45       19.23      3.13 o 
  -5   0   6       31.63       34.15      4.77 o 
  -4   0   6       15.31       24.07      3.82 o 
  -3   0   6       32.33       33.46      1.61 o 
  -2   0   6      100.64      103.79      3.15 o 
  -1   0   6       42.15       37.14      1.67 o 
   0   0   6      244.52      247.00      7.49 o 
   1   0   6      439.36      448.33     10.34 o 
   2   0   6        7.21        8.79      1.50 o 
   3   0   6       56.72       56.03      4.94 o 
   4   0   6        0.89        2.10      1.75 o 
   5   0   6        7.05        5.57      1.65 o 
  -5   1   6       22.74       21.89      4.06 o 
  -4   1   6       11.92        9.15      1.29 o 
  -3   1   6       65.50       73.92      2.75 o 
  -2   1   6        8.34        6.87      1.24 o 
  -1   1   6       13.97       15.23      1.51 o 
   0   1   6      358.35      356.30      7.36 o 
   1   1   6       17.59       19.59      1.30 o 
   2   1   6       19.68       20.41      1.35 o 
   3   1   6        3.54        5.01      2.05 o 
   4   1   6      155.34      150.18     10.95 o 
   5   1   6       11.35        5.34      1.73 o 
  -5   2   6        2.15        0.00      2.01 o 
  -4   2   6       19.42       20.72      2.05 o 
  -3   2   6       74.75       74.77      3.76 o 
  -2   2   6      168.12      182.12      5.97 o 
  -1   2   6        7.63        7.78      2.84 o 
   0   2   6      451.74      462.77     10.39 o 
   1   2   6       18.36       18.74      2.79 o 
   2   2   6      281.03      277.45     12.07 o 
   3   2   6       20.20       18.95      3.15 o 
   4   2   6       11.10       12.56      2.71 o 
   5   2   6       10.52       11.83      2.19 o 
  -5   3   6        2.05        2.72      2.28 o 
  -4   3   6        0.73        0.00      1.60 o 
  -3   3   6      137.92      132.63      5.48 o 
  -2   3   6      168.26      161.21      5.79 o 
  -1   3   6       38.75       41.66      2.48 o 
   0   3   6      102.56       95.68      3.24 o 
   1   3   6      112.56      119.15      7.41 o 
   2   3   6        9.51        9.83      2.45 o 
   3   3   6       11.55       16.03      3.05 o 
   4   3   6        5.81        6.80      2.55 o 
  -4   4   6        5.21        5.52      2.04 o 
  -3   4   6       99.03       90.49      4.63 o 
  -2   4   6       11.47        9.48      1.54 o 
  -1   4   6       34.05       27.55      2.11 o 
   0   4   6       21.80       18.00      1.31 o 
   1   4   6       32.02       29.64      3.95 o 
   2   4   6        2.00        0.00      1.92 o 
   3   4   6       57.75       54.87      5.42 o 
   4   4   6        0.23        0.71      2.20 o 
  -3   5   6       39.76       41.98      4.94 o 
  -2   5   6       38.54       34.00      4.48 o 
  -1   5   6       44.87       44.97      5.09 o 
   0   5   6        0.45        4.12      2.25 o 
   1   5   6       68.61       67.48      6.34 o 
   2   5   6        0.10        0.68      1.59 o 
   3   5   6        1.47        2.36      2.30 o 
  -2   6   6        9.65       16.57      3.59 o 
  -1   6   6        0.96        0.00      2.01 o 
   0   6   6       25.81       25.93      4.35 o 
   1   6   6        3.49        2.17      2.16 o 
   2   6   6        4.98        8.45      3.02 o 
  -2  -7   7       22.42       23.34      3.53 o 
  -1  -7   7        0.82        1.87      1.77 o 
   0  -7   7       55.48       60.39      6.38 o 
   1  -7   7       27.09       34.29      5.06 o 
   2  -7   7       16.83       21.39      4.33 o 
  -3  -6   7        2.20        4.40      2.56 o 
  -2  -6   7        9.32        9.25      1.73 o 
  -1  -6   7       69.64       68.88      6.03 o 
   0  -6   7       59.31       50.90      5.47 o 
   1  -6   7       10.91       10.62      3.04 o 
   2  -6   7       56.30       49.23      5.63 o 
   3  -6   7       10.66        9.20      2.93 o 
  -4  -5   7       46.66       43.55      5.51 o 
  -3  -5   7       10.20       13.94      1.85 o 
  -2  -5   7       51.79       53.79      3.58 o 
  -1  -5   7       69.71       47.47      4.60 o 
   0  -5   7      195.07      181.43      9.87 o 
   1  -5   7        1.13        2.16      1.57 o 
   2  -5   7       64.69       67.35      6.31 o 
   3  -5   7       80.18       77.57      7.06 o 
   4  -5   7        0.01        0.00      1.91 o 
  -4  -4   7        7.83        7.70      2.62 o 
  -3  -4   7       19.97       19.41      3.73 o 
  -2  -4   7       97.00       94.97      4.50 o 
  -1  -4   7       40.64       42.81      4.17 o 
   0  -4   7       41.58       35.07      3.90 o 
   1  -4   7      126.10      128.22      7.93 o 
   2  -4   7      319.65      298.24     13.73 o 
   3  -4   7        3.93        3.67      2.21 o 
   4  -4   7      121.69      123.00      8.93 o 
  -5  -3   7        0.02        0.00      2.46 o 
  -4  -3   7       16.89       20.92      3.67 o 
  -3  -3   7      243.19      236.24      7.13 o 
  -2  -3   7       20.11       21.36      1.53 o 
  -1  -3   7      112.59      117.75      5.94 o 
   0  -3   7      212.04      209.72      9.86 o 
   1  -3   7       66.52       61.53      2.29 o 
   2  -3   7        1.80        1.98      0.77 o 
   3  -3   7      415.59      414.68     17.26 o 
   4  -3   7      123.78      117.50      8.51 o 
  -5  -2   7        0.01        2.85      2.40 o 
  -4  -2   7        6.09        3.39      2.26 o 
  -3  -2   7      225.73      236.90      6.83 o 
  -2  -2   7       12.27       13.63      1.66 o 
  -1  -2   7      597.99      583.10     13.66 o 
   0  -2   7       21.09       22.87      4.73 o 
   1  -2   7      862.19      881.19     27.79 o 
   2  -2   7        4.22        0.30      1.47 o 
   3  -2   7       43.71       45.36      3.03 o 
   4  -2   7       24.13       31.00      3.32 o 
   5  -2   7        7.33        8.51      2.82 o 
  -5  -1   7        0.84        0.38      2.18 o 
  -4  -1   7        6.98        4.22      1.90 o 
  -3  -1   7      116.63      109.69      3.28 o 
  -2  -1   7       39.16       43.03      4.17 o 
  -1  -1   7        0.44        0.87      1.41 o 
   0  -1   7      934.86      948.29     20.76 o 
   1  -1   7        6.84        6.72      1.46 o 
   2  -1   7       19.27       16.80      2.89 o 
   3  -1   7       36.96       38.11      2.83 o 
   4  -1   7        9.59        9.54      2.82 o 
   5  -1   7        6.85        8.42      1.85 o 
  -5   0   7        1.54        4.53      2.30 o 
  -4   0   7      185.79      181.31     10.35 o 
  -3   0   7       67.62       78.20      2.81 o 
  -2   0   7      128.06      126.64      4.71 o 
  -1   0   7       99.58      101.71      4.05 o 
   0   0   7        0.89        3.44      0.77 o 
   1   0   7      111.39      110.95      4.10 o 
   2   0   7        0.68        1.69      1.63 o 
   3   0   7       51.71       38.34      4.43 o 
   4   0   7       21.11       27.40      2.77 o 
   5   0   7       15.15       16.95      2.48 o 
  -5   1   7       38.56       44.42      5.62 o 
  -4   1   7       24.17       30.14      4.19 o 
  -3   1   7       71.46       70.73      7.56 o 
  -2   1   7       35.40       32.69      2.38 o 
  -1   1   7      316.95      306.09      8.23 o 
   0   1   7       39.21       37.75      1.67 o 
   1   1   7        9.73       11.07      1.06 o 
   2   1   7      118.14      114.73      7.46 o 
   3   1   7        7.56        7.35      2.52 o 
   4   1   7        8.42        9.20      2.77 o 
  -5   2   7       53.94       62.72      6.50 o 
  -4   2   7       14.75       15.88      1.95 o 
  -3   2   7        8.08        8.78      1.53 o 
  -2   2   7       88.25       84.41      3.97 o 
  -1   2   7       11.74       10.14      1.37 o 
   0   2   7       45.67       48.31      2.32 o 
   1   2   7       23.11       16.93      2.80 o 
   2   2   7       51.91       49.80      4.91 o 
   3   2   7       26.43       26.92      4.01 o 
   4   2   7       32.02       37.84      4.70 o 
  -4   3   7        3.68        4.70      1.49 o 
  -3   3   7        3.43        4.01      1.29 o 
  -2   3   7      150.92      153.67      5.80 o 
  -1   3   7      138.77      130.28      4.86 o 
   0   3   7        3.22        3.70      1.10 o 
   1   3   7       18.37       12.32      2.90 o 
   2   3   7       74.18       76.31      6.24 o 
   3   3   7       21.12       20.48      3.62 o 
   4   3   7       57.49       51.71      5.75 o 
  -4   4   7        1.22        1.65      1.29 o 
  -3   4   7        0.29        0.93      1.60 o 
  -2   4   7       51.80       54.24      4.03 o 
  -1   4   7        8.07        8.31      1.35 o 
   0   4   7        8.53        9.53      3.13 o 
   1   4   7       44.33       49.73      5.39 o 
   2   4   7        2.33        4.21      2.41 o 
   3   4   7        9.13        4.40      2.03 o 
  -3   5   7        3.60        1.57      1.15 o 
  -2   5   7        2.32        2.16      1.24 o 
  -1   5   7        0.03        1.31      1.88 o 
   0   5   7        3.25        6.66      2.56 o 
   1   5   7       44.12       34.97      4.85 o 
   2   5   7       45.68       48.78      5.84 o 
  -2   6   7       26.40       23.95      4.19 o 
  -1   6   7        0.23        0.00      2.26 o 
   0   6   7       13.86       18.92      4.15 o 
   1   6   7        6.15        4.72      2.77 o 
  -1  -7   8        3.31        2.38      2.30 o 
   0  -7   8        1.11        0.00      2.27 o 
   1  -7   8        0.30        1.62      2.29 o 
  -3  -6   8        0.02        2.56      2.64 o 
  -2  -6   8        2.24        7.99      1.85 o 
  -1  -6   8       17.87       22.01      3.71 o 
   0  -6   8        4.74        8.29      2.80 o 
   1  -6   8       45.83       53.19      5.90 o 
   2  -6   8      101.35      112.61      8.86 o 
  -3  -5   8       17.57       15.22      3.36 o 
  -2  -5   8       27.67       26.83      2.76 o 
  -1  -5   8        3.05        4.75      1.95 o 
   0  -5   8       28.69       29.92      4.01 o 
   1  -5   8      124.46      115.28      8.24 o 
   2  -5   8        7.05        6.41      2.66 o 
   3  -5   8       26.41       23.01      4.18 o 
  -4  -4   8        0.17        0.00      2.11 o 
  -3  -4   8       65.39       70.66      6.63 o 
  -2  -4   8       25.77       23.15      2.31 o 
  -1  -4   8       73.46       74.65      4.22 o 
   0  -4   8       67.25       61.67      5.37 o 
   1  -4   8      474.08      454.41     18.18 o 
   2  -4   8       16.53       17.83      3.48 o 
   3  -4   8       93.42       97.47      7.84 o 
   4  -4   8       16.91       23.73      4.30 o 
  -4  -3   8        4.77       11.16      3.26 o 
  -3  -3   8        4.40        4.88      1.23 o 
  -2  -3   8      197.08      195.96      6.81 o 
  -1  -3   8      190.02      198.40      7.00 o 
   0  -3   8      163.49      159.73      8.76 o 
   1  -3   8      228.44      204.17     10.61 o 
   2  -3   8      167.77      178.19      6.04 o 
   3  -3   8        9.62       13.68      3.15 o 
   4  -3   8        4.13        3.88      2.10 o 
  -5  -2   8        4.13        5.73      2.71 o 
  -4  -2   8      101.40       89.90      7.53 o 
  -3  -2   8      104.23      109.21      4.49 o 
  -2  -2   8      294.00      284.63      8.41 o 
  -1  -2   8       47.23       44.89      2.95 o 
   0  -2   8        6.26        4.34      1.33 o 
   1  -2   8       26.64       27.04      3.71 o 
   2  -2   8       31.18       27.82      3.83 o 
   3  -2   8       10.22        8.11      1.53 o 
   4  -2   8      209.97      212.89      7.92 o 
  -5  -1   8       33.88       29.83      4.94 o 
  -4  -1   8        0.26        3.51      2.26 o 
  -3  -1   8        7.49        7.88      1.47 o 
  -2  -1   8      223.65      226.37      7.17 o 
  -1  -1   8      138.34      135.69      5.16 o 
   0  -1   8      346.28      351.47      9.61 o 
   1  -1   8        3.39        4.77      2.10 o 
   2  -1   8      397.88      371.29     15.55 o 
   3  -1   8        9.62       11.12      3.04 o 
   4  -1   8        0.37        1.32      1.40 o 
  -5   0   8       21.67       17.49      3.76 o 
  -4   0   8       27.65       31.54      4.37 o 
  -3   0   8        0.98        1.26      1.07 o 
  -2   0   8      123.21      119.72      4.81 o 
  -1   0   8      202.80      193.31      6.31 o 
   0   0   8        1.60        0.40      0.76 o 
   1   0   8      168.45      178.51      5.75 o 
   2   0   8        7.73       11.36      2.76 o 
   3   0   8        8.00        6.75      2.43 o 
   4   0   8       14.84       15.01      2.22 o 
  -5   1   8       55.53       56.48      6.30 o 
  -4   1   8        0.30        0.84      1.83 o 
  -3   1   8      142.63      140.98      5.49 o 
  -2   1   8       38.66       39.33      2.76 o 
  -1   1   8       18.87       15.12      1.72 o 
   0   1   8       90.54       95.09      2.96 o 
   1   1   8        5.40        6.02      2.10 o 
   2   1   8       77.07       74.37      6.33 o 
   3   1   8       22.47       22.80      3.72 o 
   4   1   8        1.12        0.89      1.75 o 
  -4   2   8       49.39       63.61      6.06 o 
  -3   2   8        4.87        6.71      2.13 o 
  -2   2   8      111.94       97.36      4.47 o 
  -1   2   8      107.39      109.42      4.94 o 
   0   2   8       81.15       76.42      6.44 o 
   1   2   8       61.11       55.21      5.34 o 
   2   2   8       56.68       56.10      5.61 o 
   3   2   8       22.30       25.05      4.19 o 
   4   2   8        0.93        0.00      2.33 o 
  -4   3   8       14.09       13.62      3.22 o 
  -3   3   8      124.96      124.35      7.04 o 
  -2   3   8        1.34        0.44      1.80 o 
  -1   3   8        2.67        3.06      0.95 o 
   0   3   8       27.04       29.77      3.97 o 
   1   3   8       22.86       25.75      4.02 o 
   2   3   8        2.14        3.42      2.25 o 
   3   3   8      152.49      138.13      9.58 o 
  -3   4   8        0.01        1.90      1.24 o 
  -2   4   8        2.97        1.97      3.18 o 
  -1   4   8      168.12      173.77     10.52 o 
   0   4   8       69.89       69.99      6.45 o 
   1   4   8       48.71       52.10      5.65 o 
   2   4   8        4.51        5.44      2.68 o 
   3   4   8       50.53       53.52      6.09 o 
  -2   5   8       21.81       25.54      4.55 o 
  -1   5   8       15.49       11.80      3.15 o 
   0   5   8      130.49      113.05      8.83 o 
   1   5   8       17.77       18.08      4.04 o 
   2   5   8       16.32       16.96      3.73 o 
  -2  -6   9        4.67        2.69      3.34 o 
  -1  -6   9        3.68        1.52      1.84 o 
   0  -6   9       16.74       10.50      3.12 o 
   1  -6   9        0.30        0.09      1.83 o 
   2  -6   9       18.34       16.21      3.97 o 
  -3  -5   9       25.67       46.02      5.98 o 
  -2  -5   9       12.53       16.22      2.29 o 
  -1  -5   9        3.26        9.66      2.62 o 
   0  -5   9       82.82       78.56      6.71 o 
   1  -5   9       47.83       44.57      5.19 o 
   2  -5   9        1.17        3.36      2.19 o 
   3  -5   9       59.92       63.98      7.01 o 
  -4  -4   9       52.05       54.35      6.34 o 
  -3  -4   9        0.03        1.22      2.49 o 
  -2  -4   9        1.32        0.19      1.14 o 
  -1  -4   9      119.03      118.08      5.68 o 
   0  -4   9        2.60        3.85      2.09 o 
   1  -4   9        3.82        2.27      2.05 o 
   2  -4   9       31.79       27.08      4.28 o 
   3  -4   9        1.32        4.26      2.88 o 
  -4  -3   9        2.93        4.44      2.46 o 
  -3  -3   9        0.52        4.42      2.40 o 
  -2  -3   9        2.46        3.51      2.15 o 
  -1  -3   9       68.30       65.36      3.96 o 
   0  -3   9      184.19      170.20      9.47 o 
   1  -3   9        7.24        8.07      2.47 o 
   2  -3   9      169.90      177.66     10.68 o 
   3  -3   9       38.56       46.42      5.57 o 
   4  -3   9       26.32       30.39      4.91 o 
  -4  -2   9       16.80       24.33      4.22 o 
  -3  -2   9        2.60        2.05      2.05 o 
  -2  -2   9        6.79        7.52      2.49 o 
  -1  -2   9      297.64      315.39      9.46 o 
   0  -2   9       25.99       29.12      3.81 o 
   1  -2   9       36.44       33.31      4.23 o 
   2  -2   9       96.90       94.06      7.34 o 
   3  -2   9       53.39       50.19      3.37 o 
   4  -2   9       25.35       20.04      3.88 o 
  -4  -1   9       25.37       31.06      4.66 o 
  -3  -1   9      206.10      209.84      7.06 o 
  -2  -1   9       56.15       54.91      3.33 o 
  -1  -1   9       95.83       94.84      4.43 o 
   0  -1   9        0.07        1.25      1.16 o 
   1  -1   9       18.35       17.29      3.27 o 
   2  -1   9        8.63       11.34      3.00 o 
   3  -1   9       56.69       62.42      6.15 o 
   4  -1   9        0.08        0.00      1.52 o 
  -4   0   9        9.43       11.99      3.31 o 
  -3   0   9        1.09        0.69      0.93 o 
  -2   0   9        0.12        0.94      1.06 o 
  -1   0   9      130.81      129.61      5.23 o 
   0   0   9       66.89       65.62      3.53 o 
   1   0   9       97.42      101.97      7.32 o 
   2   0   9       51.13       54.73      5.47 o 
   3   0   9       25.44       23.45      4.07 o 
   4   0   9        5.58        7.47      1.92 o 
  -4   1   9       43.63       42.47      5.11 o 
  -3   1   9       40.20       37.18      2.86 o 
  -2   1   9        0.78        0.39      0.95 o 
  -1   1   9        2.15        3.32      1.11 o 
   0   1   9      104.68       97.88      4.34 o 
   1   1   9       15.73       18.38      3.29 o 
   2   1   9       23.98       19.58      3.63 o 
   3   1   9        9.60       12.07      3.20 o 
   4   1   9        5.96        5.29      2.71 o 
  -4   2   9       23.20       27.43      4.16 o 
  -3   2   9        1.63        2.76      1.38 o 
  -2   2   9       24.68       29.27      2.56 o 
  -1   2   9        9.05        9.72      1.44 o 
   0   2   9        1.87        1.83      0.81 o 
   1   2   9      171.26      175.75     10.87 o 
   2   2   9        0.65        2.82      2.63 o 
   3   2   9       28.85       26.16      4.57 o 
  -3   3   9       20.56       21.43      2.51 o 
  -2   3   9       30.55       31.59      2.70 o 
  -1   3   9       54.82       58.86      3.34 o 
   0   3   9      147.06      156.90      9.86 o 
   1   3   9        4.03        2.79      2.22 o 
   2   3   9       69.50       66.96      4.77 o 
   3   3   9        0.04        0.93      1.88 o 
  -3   4   9        6.85        8.82      1.86 o 
  -2   4   9      173.51      167.47     10.66 o 
  -1   4   9        2.62        8.88      3.25 o 
   0   4   9        0.03        1.77      2.00 o 
   1   4   9       18.93       21.63      4.18 o 
   2   4   9        0.02        0.00      1.83 o 
  -1   5   9       17.90       18.38      4.11 o 
   0   5   9       49.01       54.53      6.46 o 
   1   5   9       17.62       18.45      4.02 o 
  -1  -6  10       40.72       44.91      5.39 o 
   0  -6  10       70.17       72.67      6.98 o 
   1  -6  10        8.85        9.79      3.27 o 
  -2  -5  10       65.33       83.52      5.06 o 
  -1  -5  10       33.57       33.10      4.42 o 
   0  -5  10        6.90       10.61      2.97 o 
   1  -5  10       22.72       21.05      4.00 o 
   2  -5  10        3.04        2.39      2.88 o 
  -3  -4  10       27.84       30.86      4.91 o 
  -2  -4  10        2.68        4.12      1.46 o 
  -1  -4  10       66.19       81.90      4.87 o 
   0  -4  10       42.44       46.61      5.24 o 
   1  -4  10       47.02       43.78      5.33 o 
   2  -4  10       33.19       34.30      5.07 o 
   3  -4  10       32.18       28.70      4.87 o 
  -3  -3  10       50.40       49.37      5.78 o 
  -2  -3  10       80.42       83.86      6.94 o 
  -1  -3  10        1.10        0.04      1.22 o 
   0  -3  10       20.99       22.28      3.68 o 
   1  -3  10        1.65        0.42      2.17 o 
   2  -3  10       40.32       35.93      5.00 o 
   3  -3  10        2.63        6.02      2.71 o 
  -4  -2  10        0.20        0.48      1.90 o 
  -3  -2  10       12.92       12.68      3.25 o 
  -2  -2  10        0.01        0.69      2.13 o 
  -1  -2  10       22.16       20.85      2.37 o 
   0  -2  10      137.75      128.13      8.32 o 
   1  -2  10      137.79      141.20      9.14 o 
   2  -2  10       19.18       19.46      3.83 o 
   3  -2  10        3.34        9.75      3.48 o 
  -4  -1  10        0.34        0.57      1.92 o 
  -3  -1  10        5.94        6.60      2.56 o 
  -2  -1  10        0.58        1.71      1.24 o 
  -1  -1  10       35.26       36.89      2.88 o 
   0  -1  10       84.47       90.51      6.88 o 
   1  -1  10       91.14       96.92      7.45 o 
   2  -1  10        2.89        6.89      2.71 o 
   3  -1  10       20.58       23.63      4.22 o 
  -4   0  10        0.96        1.91      2.14 o 
  -3   0  10      131.96      129.37      5.59 o 
  -2   0  10       56.25       55.92      3.58 o 
  -1   0  10        3.44        2.12      1.16 o 
   0   0  10        1.01        0.00      0.94 o 
   1   0  10        1.88        2.41      1.95 o 
   2   0  10        0.02        0.45      2.01 o 
   3   0  10       17.93       17.77      3.73 o 
  -4   1  10        3.69        9.50      3.14 o 
  -3   1  10        2.69        4.35      1.60 o 
  -2   1  10       21.31       27.99      5.03 o 
  -1   1  10        0.12        1.51      1.21 o 
   0   1  10      108.44      112.36      4.82 o 
   1   1  10        5.41        5.91      2.47 o 
   2   1  10       15.97       18.16      3.81 o 
   3   1  10       26.52       28.63      4.75 o 
  -3   2  10        1.33        0.25      0.92 o 
  -2   2  10        3.69        5.00      3.44 o 
  -1   2  10       37.05       40.51      3.58 o 
   0   2  10        1.43        1.14      1.46 o 
   1   2  10       10.44       13.22      3.27 o 
   2   2  10       10.60        8.08      3.19 o 
   3   2  10        7.69       10.11      3.81 o 
  -3   3  10        5.48        5.18      1.53 o 
  -2   3  10        3.69        5.85      2.72 o 
  -1   3  10        4.24        7.81      2.63 o 
   0   3  10       10.49       13.17      3.47 o 
   1   3  10        4.31        4.14      2.35 o 
   2   3  10       66.00       68.41      7.14 o 
  -2   4  10        1.45        6.42      2.86 o 
  -1   4  10       71.48       62.36      6.66 o 
   0   4  10       18.06       16.57      3.96 o 
   1   4  10       38.49       41.34      5.71 o 
  -1  -5  11       21.28       20.42      3.84 o 
   0  -5  11       10.19       14.58      3.57 o 
   1  -5  11       67.21       70.30      7.08 o 
  -2  -4  11        6.81        6.82      1.75 o 
  -1  -4  11       19.43       22.06      3.67 o 
   0  -4  11       17.25       16.46      3.40 o 
   1  -4  11        0.84        4.11      2.56 o 
   2  -4  11       76.37       80.52      7.83 o 
  -3  -3  11       25.42       35.54      5.25 o 
  -2  -3  11       57.53       62.19      4.20 o 
  -1  -3  11        7.80        6.99      2.02 o 
   0  -3  11       28.73       31.82      4.47 o 
   1  -3  11      184.43      183.88     11.27 o 
   2  -3  11        0.04        1.15      2.53 o 
  -3  -2  11       65.94       73.35      7.00 o 
  -2  -2  11        4.41        2.98      1.61 o 
  -1  -2  11      176.47      182.02      7.30 o 
   0  -2  11        1.18        0.58      1.81 o 
   1  -2  11        2.95        5.94      2.71 o 
   2  -2  11        8.68       11.62      3.67 o 
  -3  -1  11        5.39       11.30      2.97 o 
  -2  -1  11       26.74       26.97      2.70 o 
  -1  -1  11        4.99        4.21      1.48 o 
   0  -1  11        0.31        0.54      1.86 o 
   1  -1  11      216.95      208.33     11.86 o 
   2  -1  11       33.50       30.49      4.51 o 
   3  -1  11       36.23       45.95      5.96 o 
  -3   0  11        0.03        4.51      2.41 o 
  -2   0  11        6.43        5.63      3.16 o 
  -1   0  11       45.69       51.00      3.51 o 
   0   0  11      142.73      133.18      9.02 o 
   1   0  11       13.83       10.42      2.91 o 
   2   0  11      170.04      170.02     11.17 o 
  -3   1  11        0.04        0.28      1.73 o 
  -2   1  11      159.91      149.78      6.35 o 
  -1   1  11        3.79        4.87      1.34 o 
   0   1  11       13.07       15.38      3.34 o 
   1   1  11       13.55       10.59      3.06 o 
   2   1  11       10.40       13.94      3.66 o 
  -2   2  11        1.48        0.90      1.58 o 
  -1   2  11      104.89      102.18      8.16 o 
   0   2  11        1.59        0.00      2.28 o 
   1   2  11       60.94       64.52      6.91 o 
   2   2  11       10.13        9.81      2.98 o 
  -1   3  11        0.02        2.06      2.68 o 
   0   3  11       37.88       28.42      4.68 o 
   1   3  11        1.77        0.74      2.34 o 
  -1  -4  12       17.72       18.22      3.70 o 
   0  -4  12       34.11       31.17      4.75 o 
  -2  -3  12        8.79       14.39      2.30 o 
  -1  -3  12        7.76        8.71      2.81 o 
   0  -3  12        7.46       10.02      3.17 o 
   1  -3  12       26.70       26.51      4.55 o 
  -2  -2  12        7.73       11.55      2.02 o 
  -1  -2  12       41.01       42.04      3.61 o 
   0  -2  12       94.73       88.61      7.60 o 
   1  -2  12        3.82        7.20      3.00 o 
   2  -2  12      157.77      166.34     11.43 o 
  -2  -1  12       90.43       93.90      5.19 o 
  -1  -1  12       68.57       64.49      4.28 o 
   0  -1  12      218.41      213.64     12.23 o 
   1  -1  12        1.86        0.79      1.81 o 
   2  -1  12        0.04        2.68      2.51 o 
  -2   0  12        0.53        0.84      1.31 o 
  -1   0  12       76.67       82.54     10.14 o 
   0   0  12       10.63        9.49      3.12 o 
   1   0  12       42.05       45.18      5.67 o 
  -2   1  12        4.46        4.22      1.49 o 
  -1   1  12       19.35       13.66      3.46 o 
   0   1  12       51.80       53.78      6.19 o 
   1   1  12       54.57       42.68      5.61 o 
  -1   2  12       60.80       62.61      6.61 o 
   0   2  12        1.36        0.00      2.30 o 
                                                 
